# Supplementary material for: Effectiveness of Treatments That Alter Metabolomics in Cancer Patients—A Systematic Review
Source: Cancers (Basel). 2023 Aug 28;15(17):4297. doi: 10.3390/cancers15174297 (PMC10486463; doi:10.3390/cancers15174297)
Supplement: Supplementary file 1 [file cancers-15-04297-s001.zip]

Archive with 1 entries (1 files):
- cancers-2453594-supplementary.pdf
